# Supplementary material for: The Domestication of the Amazon Tree Grape (Pourouma cecropiifolia) Under an Ecological Lens
Source: Front Plant Sci. 2018 Mar 14;9:203. doi: 10.3389/fpls.2018.00203 (PMC5861524; doi:10.3389/fpls.2018.00203)
Supplement: TABLE S1 — Descriptivie statistics at each site for all 10 morphological characteristics analyzed of Pourouma cecropiifolia. [file Table_1.XLS]

## Sheet: suplementar
Village	City	LAT	LONG	Domestication	Population	Fruits per bunch				Fruit length (cm)				Fruit diameter (cm)				Fruit mass (g)				Seed mass (g)				Pulp mass (g)				Pulp:fruit mass ratio				Seed:fruit mass ratio				Plant height:DBH ratio (m/cm)				Wood density (g/cm³)
						Mean	Mode	Variance	CV	Mean	Mode	Variance	CV	Mean	Mode	Variance	CV	Mean	Mode	Variance	CV	Mean	Mode	Variance	CV	Mean	Mode	Variance	CV	Mean	Mode	Variance	CV	Mean	Mode	Variance	CV	Mean	Mode	Variance	CV	Mean	Mode	Variance	CV
Umariaçú	Tabatinga-AM	-4.3029	-69.6297	Wild	Pop1	65.52	-	165.45	0.2	1.6	-	0.006	0.05	1.02	-	0.006	0.08	0.32	-	0.0385728	0.61	NA	NA	NA	NA	NA	NA	NA	NA	NA	NA	NA	NA	NA	NA	NA	NA	0.981	-	0.0847656	0.296784	0.198	0.16	0.00275111	0.264904
Feijoal	Benjamin Constant-AM	-4.28008	-69.5598	Wild	Pop2	60.7	-	140.09	0.19	1.5	1.68	0.015	0.08	1.06	1.01	0.009	0.09	0.6	-	0.0600649	0.41	0.2504	0.09	0.0105369	0.409942	0.2069	-	0.0135014	0.561603	0.324487	0.29	0.00425593	0.201048	0.412079	0.45	0.00583797	0.185417	1.19	-	0.143622	0.318467	0.21	0.19	0.000777778	0.132803
Ourique	Tabatinga-AM	-4.22114	-69.4975	Wild	Pop3	50.62	-	157.29	0.25	1.51	1.57	0.003	0.04	1.03	1	0.002	0.04	0.46	0.42	0.00502538	0.15	0.149189	0.11	0.00184801	0.288148	0.175678	0.21	0.000900939	0.170856	0.385451	0.39	0.00156305	0.102569	0.320956	0.25	0.00307128	0.172669	0.939	-	0.07621	0.293995	0.22	0.16	0.00208889	0.207747
Belém do Solimões	Tabatinga-AM	-4.05963	-69.4898	Wild	Pop4	39.84	-	86.06	0.23	1.59	1.63	0.004	0.04	1.09	1.2	0.008	0.08	0.54	-	0.0242858	0.29	0.2062	0.33	0.00818729	0.438815	0.1904	0.15	0.00248782	0.261965	0.360992	0.37	0.00147471	0.106379	0.371192	-	0.00457557	0.182232	0.851	-	0.10861	0.387262	0.223	0.21	0.00133444	0.163812
Vendaval	São Paulo de Olivença-AM	-3.76339	-69.425	Wild	Pop5	42.16	-	336.26	0.43	1.59	-	0.045	0.14	1.2	-	0.029	0.14	0.79	0.52	0.231409	0.61	0.228222	0.15	0.00804244	0.392949	0.281	0.15	0.0535156	0.823254	0.327142	0.29	0.00404391	0.194386	0.34858	0.41	0.00603261	0.222818	0.897	-	0.0741789	0.303632	0.226	0.18	0.00196	0.195893
São Francisco do Canimari	Amaturá-AM	-3.37062	-68.3491	Wild	Pop6	57.66	-	267.3	0.28	1.47	1.52	0.005	0.05	1.02	-	0.004	0.06	0.34	-	0.00777225	0.26	0.120111	0.11	0.00108661	0.274444	0.11316	0.12	0.000297899	0.152524	0.31237	0.31	0.00175953	0.134286	0.329291	0.29	0.00373761	0.18566	1.081	-	0.16121	0.371424	0.255	0.29	0.00136111	0.144679
Bom Pastor	Amaturá-AM	-3.33129	-68.1792	Wild	Pop7	44.92	-	89.37	0.21	1.4	1.45	0.009	0.07	0.94	0.91	0.003	0.05	0.26	0.26	0.00229173	0.18	0.0688	0.07	0.000217067	0.214145	0.0829	0.07	0.000508322	0.271966	0.306937	0.27	0.00213335	0.150481	0.261726	0.3	0.00148733	0.147352	1.05	-	0.102222	0.304497	0.238889	0.2	0.00228611	0.200149
Lago Grande	Santo Antônio do Içá-AM	-3.23068	-67.8927	Wild	Pop8	40.98	-	50.31	0.17	1.51	1.51	0.006	0.05	0.99	0.93	0.004	0.06	0.28	0.33	0.00318268	0.2	0.0782	0.06	0.000410844	0.259198	0.0975	0.09	0.000302722	0.17845	0.346614	0.36	0.000311196	0.0508944	0.280292	0.26	0.000903465	0.107237	1.147	-	0.0842678	0.253086	0.235556	0.18	0.00420278	0.275217
Wild Group						50.299	65.4	97.9369	0.2	1.51648	1.51	0.0048125	0.046	1.04287	1.01	0.00596964	0.07	0.44875	0.26	0.0343268	0.41	0.157303	0.09	0.00527111	0.46	0.163934	0.11	0.00499114	0.43	0.337713	0.29	0.000796018	0.08	0.332016	0.29	0.00266086	0.16	1.017	0.95	0.0144786	0.12	0.225806	0.19	0.000311876	0.08
Umariaçú	Tabatinga-AM	-4.25813	-69.9128	Domesticated	Pop9	32.82	34.2	58.31	0.23	2.55	-	0.025	0.06	2.86	-	0.027	0.06	10.16	-	1.89425	0.14	1.7365	-	0.0760621	0.158821	6.8352	6.41	1.03729	0.149004	0.669881	0.71	0.00110652	0.0496571	0.171026	0.17	0.000276682	0.0972585	0.656	-	0.0470711	0.33073	0.225556	0.16	0.00382778	0.274296
Feijoal	Benjamin Constant-AM	-4.3005	-69.5454	Domesticated	Pop10	46.84	-	118.42	0.23	2.34	-	0.021	0.06	2.55	2.43	0.058	0.09	7.51	-	3.18427	0.24	1.37367	-	0.146176	0.278328	4.75286	4.41	1.33335	0.242951	0.6299	0.63	0.000496173	0.0353626	0.182042	0.19	0.000336255	0.100731	0.736	-	0.0670711	0.351876	0.2	0.19	0.004525	0.336341
Ourique	Tabatinga-AM	-4.03763	-69.5285	Domesticated	Pop11	35.44	32.4	41.88	0.18	2.66	-	0.034	0.07	2.71	2.82	0.016	0.05	9.72	-	2.3852	0.16	1.74832	-	0.0400786	0.114508	6.21347	-	1.43528	0.192812	0.631541	0.61	0.000721401	0.0425292	0.18161	0.17	0.000271611	0.0907472	0.651	-	0.02901	0.261633	0.147778	0.16	0.00116944	0.231409
Belém do Solimões	Tabatinga-AM	-4.02687	-69.5007	Domesticated	Pop12	30.12	28.6	72.33	0.28	2.67	2.73	0.038	0.07	2.97	-	0.042	0.07	12.2	-	4.34769	0.18	1.85635	1.78	0.041796	0.11013	8.58228	-	2.87102	0.197431	0.693447	0.69	0.000575875	0.034606	0.153918	0.15	0.000173994	0.0856995	0.633	-	0.0823122	0.45324	0.17125	0.16	0.00132679	0.212701
Vendaval	São Paulo de Olivença-AM	-3.7445	-69.4806	Domesticated	Pop13	30.82	-	64.15	0.26	2.61	2.59	0.013	0.04	2.86	-	0.052	0.08	10.92	-	4.18676	0.19	1.74768	-	0.0943219	0.17573	7.34593	-	2.4618	0.21359	0.66695	0.67	0.000739778	0.0407809	0.161098	0.15	0.000181293	0.0835796	0.529	0.77	0.0239878	0.292779	0.18375	0.18	0.000941071	0.166949
São Francisco do Canimari	Amaturá-AM	-3.39435	-68.3547	Domesticated	Pop14	41.92	-	87.52	0.22	2.45	2.39	0.031	0.07	2.64	2.53	0.097	0.12	8.57	-	1.96323	0.16	1.66021	-	0.0506183	0.135516	5.10416	-	1.03596	0.19941	0.589793	0.57	0.00233141	0.0818672	0.195504	0.18	0.000521949	0.116858	0.521	-	0.0292989	0.32854	0.176667	0.18	0.000525	0.129695
Bom Pastor	Amaturá-AM	-3.46509	-68.229	Domesticated	Pop15	36.76	-	12.82	0.1	2.43	2.43	0.019	0.06	2.54	-	0.019	0.05	8.17	-	1.37025	0.14	1.6746	-	0.0409587	0.120854	4.99422	-	0.75878	0.174418	0.605907	0.63	0.000572849	0.0395015	0.207084	0.24	0.000709275	0.128606	0.475	0.38	0.0209389	0.304637	0.172	0.14	0.000884444	0.172905
Lago Grande	Santo Antônio do Içá-AM	-3.10584	-67.9875	Domesticated	Pop16	47.84	40.6	49.95	0.15	2.52	2.51	0.017	0.05	2.57	2.69	0.024	0.06	8.04	-	1.45943	0.15	1.5325	1.62	0.0232961	0.0995957	5.09079	-	0.877928	0.184054	0.624691	0.62	0.000798883	0.0452456	0.192474	0.2	0.000395183	0.103283	0.465	-	0.0117611	0.233223	0.184444	0.17	0.00205278	0.245644
Domesticated Group						37.82	34.2	48.3784	0.18	2.52832	2.5	0.0136982	0.05	2.71106	2.43	0.0273643	0.06	9.41125	7.33	2.63613	0.17	1.66623	1.48	0.0225771	0.09	6.11486	6.41	1.90192	0.23	0.639014	0.63	0.00122271	0.05	0.180595	0.17	0.00032165	0.1	0.58325	0.38	0.00974421	0.17	0.182681	0.16	0.000520227	0.12
